# Supplementary material for: Oncologic and Surgical Outcomes After Short-Course Neoadjuvant CAPOX Plus Bevacizumab in High-Risk Colorectal Liver Metastases
Source: Cancers (Basel). 2026 Feb 5;18(3):521. doi: 10.3390/cancers18030521 (PMC12896431; doi:10.3390/cancers18030521)
Supplement: Supplementary file 1 [file cancers-18-00521-s001.zip]

Archive with 1 entries (1 files):
- cancers-4083004-supplementary.pdf
